# Supplementary material for: Escherichia coli JNL-EC1 enhances type I IFN-mediated antiviral response during DNA and RNA virus infection
Source: Front Microbiol. 2026 Jun 3;17:1820773. doi: 10.3389/fmicb.2026.1820773 (PMC13272492; doi:10.3389/fmicb.2026.1820773)
Supplement: Supplementary file 1 [file Table_1.XLSX]

## Sheet: Ecf_faa_VFDB_All_Annotation
Gene_ID	VFID	VFCID	VF_Category	VF_Name	Function	VF_Gene_ID	VF_Gene_Name	VF_Gene_Description	Bacteria_Species	Identity(%)	Evalue	Gene_Coverage(%)	VF_Gene_Coverage(%)
ENMJHKCA_01609	VF0044	VFC0258	Immune modulation	LOS	Major immunogen; LOS phosphorylcholine (ChoP) may influence invasion via interaction with PAF receptor and stimulates of inflammatory signals; LPS phase variation is characterized by the spontaneous loss and gain of oligosaccharide structures present in the outer core. the phase variable expression of LPS biosynthesis genes promotes evasion of antigen-specific host immune defences and allow colon…	VFG013466(gb|WP_005654784)	kdsA	2-dehydro-3-deoxyphosphooctonate aldolase	Haemophilus influenzae 86-028NP	82	2.13e-170	99.6	99.6
ENMJHKCA_01735	VF0111	VFC0301	Regulation	PhoPQ	Activated by low divalent cations magnesium and calcium levels; control expression of more than 40 genes; required for intracellular survival, cationic antimicrobial peptides (CAMPs) resistance, stimulation of cytokine secretion	VFG004063(gb|WP_001537766)	phoP	two-component system response regulator PhoP	Salmonella enterica subsp. enterica serovar Paratyphi A str. ATCC 9150	93.7	2.54e-150	100	100
ENMJHKCA_01736	VF0111	VFC0301	Regulation	PhoPQ	Activated by low divalent cations magnesium and calcium levels; control expression of more than 40 genes; required for intracellular survival, cationic antimicrobial peptides (CAMPs) resistance, stimulation of cytokine secretion	VFG021077(gb|WP_001031685)	phoQ	two-component system sensor histidine kinase PhoQ	Salmonella enterica subsp. enterica serovar Agona str. SL483	85.8	8.5e-302	100	100
ENMJHKCA_03577	VF0112	VFC0301	Regulation	RpoS	Necessary for sustaining a log-phase acid tolerance response (ATR), induction a stationary-phase acid survival system, production of thin aggregative fimbriae and expression of spv gene during stationary phase	VFG000477(gb|NP_461845)	rpoS	RNA polymerase sigma factor RpoS	Salmonella enterica subsp. enterica serovar Typhimurium str. LT2	99.4	3.2e-227	100	100
ENMJHKCA_04592	VF0113	VFC0301	Regulation	Fur	Repress the expression of iron-regulated genes; also required for acid-induced activation of atr genes	VFG000478(gb|NP_459678)	fur	ferric iron uptake transcriptional regulator	Salmonella enterica subsp. enterica serovar Typhimurium str. LT2	99.3	6.12e-108	98.6	97.3
ENMJHKCA_04714	VF0218	VFC0086	Effector delivery system	Pic	Protease, mucinase	VFG000861(gb|WP_001045649)	pic	Pic serine protease precursor, autotransporter	Escherichia coli O44:H18 042	99.9	0	99.6	89.1
ENMJHKCA_01032	VF0221	VFC0001	Adherence	Type 1 fimbriae	Makes an important contribution to colonization of the bladder	VFG000876(gb|WP_000120946)	fimD	Outer membrane usher protein fimD precursor	Escherichia coli CFT073	99.3	3.36e-198	100	32.6
ENMJHKCA_01033	VF0221	VFC0001	Adherence	Type 1 fimbriae	Makes an important contribution to colonization of the bladder	VFG033317(gb|WP_001244822)	fimF	FimF protein precursor	Escherichia coli E24377A	100	1.96e-124	100	100
ENMJHKCA_01034	VF0221	VFC0001	Adherence	Type 1 fimbriae	Makes an important contribution to colonization of the bladder	VFG033345(gb|WP_000870589)	fimG	FimG protein precursor	Escherichia coli E24377A	100	2.14e-110	100	100
ENMJHKCA_01035	VF0221	VFC0001	Adherence	Type 1 fimbriae	Makes an important contribution to colonization of the bladder	VFG033368(gb|WP_001297233)	fimH	FimH protein precursor	Escherichia coli E24377A	100	1.4e-215	100	100
ENMJHKCA_02656	VF0221	VFC0001	Adherence	Type 1 fimbriae	Makes an important contribution to colonization of the bladder	VFG033280(gb|WP_000125356)	fimD	Outer membrane usher protein fimD precursor	Escherichia coli O104:H4 str. 2009EL-2050	96.9	0	100	100
ENMJHKCA_02657	VF0221	VFC0001	Adherence	Type 1 fimbriae	Makes an important contribution to colonization of the bladder	VFG033311(gb|WP_000876770)	fimF	FimF protein precursor	Escherichia coli O44:H18 042	100	7.98e-124	100	100
ENMJHKCA_02658	VF0221	VFC0001	Adherence	Type 1 fimbriae	Makes an important contribution to colonization of the bladder	VFG033335(gb|WP_000825461)	fimG	FimG protein precursor	Escherichia coli O104:H4 str. 2009EL-2050	99.4	4.88e-116	100	100
ENMJHKCA_01422	VF0227	VFC0272	Nutritional/Metabolic factor	Chu	Iron uptake: the ability to use heme and/or hemoglobin might be especially advantageous to pathogenic bacteria. These pathogens often secrete cytotoxins, which gain access to the intracellular heme reservoir besides initiating tissue invasion. Cytotoxin production coupled with the capability to utilize heme and/or hemoglobin could serve as an effective iron acquisition strategy during the progres…	VFG044172(gb|WP_000622316)	chuV	ATP-binding hydrophilic protein ChuV	Escherichia coli CFT073	99.2	1.81e-189	100	100
ENMJHKCA_01423	VF0227	VFC0272	Nutritional/Metabolic factor	Chu	Iron uptake: the ability to use heme and/or hemoglobin might be especially advantageous to pathogenic bacteria. These pathogens often secrete cytotoxins, which gain access to the intracellular heme reservoir besides initiating tissue invasion. Cytotoxin production coupled with the capability to utilize heme and/or hemoglobin could serve as an effective iron acquisition strategy during the progres…	VFG000922(gb|WP_000910402)	chuU	heme permease protein ChuU	Escherichia coli CFT073	99.7	7.88e-218	100	96.4
ENMJHKCA_01428	VF0227	VFC0272	Nutritional/Metabolic factor	Chu	Iron uptake: the ability to use heme and/or hemoglobin might be especially advantageous to pathogenic bacteria. These pathogens often secrete cytotoxins, which gain access to the intracellular heme reservoir besides initiating tissue invasion. Cytotoxin production coupled with the capability to utilize heme and/or hemoglobin could serve as an effective iron acquisition strategy during the progres…	VFG000917(gb|WP_000089583)	chuA	Outer membrane heme/hemoglobin receptor ChuA	Escherichia coli CFT073	99.8	0	100	100
ENMJHKCA_03325	VF0228	VFC0272	Nutritional/Metabolic factor	Enterobactin	Iron uptake: the siderophore enterobactin imported through the FepA receptor and the FepBCDG system	VFG000924(gb|WP_001234311)	fepB	ferrienterobactin ABC transporter periplasmic binding protein	Escherichia coli CFT073	98.1	4.15e-217	100	100
ENMJHKCA_03326	VF0228	VFC0272	Nutritional/Metabolic factor	Enterobactin	Iron uptake: the siderophore enterobactin imported through the FepA receptor and the FepBCDG system	VFG044165(gb|WP_001041793)	entS	enterobactin exporter, iron-regulated	Escherichia coli CFT073	99.3	1.05e-280	100	100
ENMJHKCA_03329	VF0228	VFC0272	Nutritional/Metabolic factor	Enterobactin	Iron uptake: the siderophore enterobactin imported through the FepA receptor and the FepBCDG system	VFG000925(gb|WP_000140634)	fepC	ferrienterobactin ABC transporter ATPase	Escherichia coli CFT073	99.6	6.85e-197	100	100
ENMJHKCA_03330	VF0228	VFC0272	Nutritional/Metabolic factor	Enterobactin	Iron uptake: the siderophore enterobactin imported through the FepA receptor and the FepBCDG system	VFG000927(gb|WP_000096764)	fepE	LPS O-antigen length regulator	Escherichia coli CFT073	93.9	2.4e-248	100	100
ENMJHKCA_03333	VF0228	VFC0272	Nutritional/Metabolic factor	Enterobactin	Iron uptake: the siderophore enterobactin imported through the FepA receptor and the FepBCDG system	VFG044159(gb|WP_000125846)	fes	enterobactin/ferric enterobactin esterase	Escherichia coli CFT073	97.3	1.14e-310	100	100
ENMJHKCA_03334	VF0228	VFC0272	Nutritional/Metabolic factor	Enterobactin	Iron uptake: the siderophore enterobactin imported through the FepA receptor and the FepBCDG system	VFG000923(gb|WP_001034892)	fepA	ferrienterobactin outer membrane transporter	Escherichia coli CFT073	99.7	0	100	100
ENMJHKCA_04363	VF0230	VFC0272	Nutritional/Metabolic factor	Salmochelin siderophore	Catecholate siderophore receptor, mediates utilization of the siderophore enterobactin	VFG012509(gb|WP_001111200)	iroC	ATP binding cassette transporter	Escherichia coli CFT073	81.6	1.88e-83	76	14.1
ENMJHKCA_04364	VF0230	VFC0272	Nutritional/Metabolic factor	Salmochelin siderophore	Catecholate siderophore receptor, mediates utilization of the siderophore enterobactin	VFG012509(gb|WP_001111200)	iroC	ATP binding cassette transporter	Escherichia coli CFT073	99.3	4.17e-87	100	11.3
ENMJHKCA_04365	VF0230	VFC0272	Nutritional/Metabolic factor	Salmochelin siderophore	Catecholate siderophore receptor, mediates utilization of the siderophore enterobactin	VFG012505(gb|WP_000933673)	iroD	esterase	Escherichia coli CFT073	99.5	3.69e-307	100	100
ENMJHKCA_04366	VF0230	VFC0272	Nutritional/Metabolic factor	Salmochelin siderophore	Catecholate siderophore receptor, mediates utilization of the siderophore enterobactin	VFG012501(gb|WP_000271272)	iroE	esterase	Escherichia coli CFT073	98.1	1.05e-191	97.1	83
ENMJHKCA_04367	VF0230	VFC0272	Nutritional/Metabolic factor	Salmochelin siderophore	Catecholate siderophore receptor, mediates utilization of the siderophore enterobactin	VFG012501(gb|WP_000271272)	iroE	esterase	Escherichia coli CFT073	88.5	4.18e-34	95.3	19.2
ENMJHKCA_04368	VF0230	VFC0272	Nutritional/Metabolic factor	Salmochelin siderophore	Catecholate siderophore receptor, mediates utilization of the siderophore enterobactin	VFG012499(gb|WP_001222186)	iroN	salmochelin receptor IroN	Escherichia coli UTI89	99.2	7.96e-173	92.4	33.5
ENMJHKCA_01424	VF0234	VFC0272	Nutritional/Metabolic factor	Chu	Iron uptake: the ability to use heme and/or hemoglobin might be especially advantageous to pathogenic bacteria. These pathogens often secrete cytotoxins, which gain access to the intracellular heme reservoir besides initiating tissue invasion. Cytotoxin production coupled with the capability to utilize heme and/or hemoglobin could serve as an effective iron acquisition strategy during the progres…	VFG034342(gb|WP_000189337)	chuY	ChuY	Escherichia coli O44:H18 042	99	1.14e-145	100	100
ENMJHKCA_01425	VF0234	VFC0272	Nutritional/Metabolic factor	Chu	Iron uptake: the ability to use heme and/or hemoglobin might be especially advantageous to pathogenic bacteria. These pathogens often secrete cytotoxins, which gain access to the intracellular heme reservoir besides initiating tissue invasion. Cytotoxin production coupled with the capability to utilize heme and/or hemoglobin could serve as an effective iron acquisition strategy during the progres…	VFG034325(gb|WP_000020040)	chuX	putative heme-binding protein ChuX	Escherichia coli O7:K1 str. IAI39	99.4	2e-118	100	100
ENMJHKCA_01426	VF0234	VFC0272	Nutritional/Metabolic factor	Chu	Iron uptake: the ability to use heme and/or hemoglobin might be especially advantageous to pathogenic bacteria. These pathogens often secrete cytotoxins, which gain access to the intracellular heme reservoir besides initiating tissue invasion. Cytotoxin production coupled with the capability to utilize heme and/or hemoglobin could serve as an effective iron acquisition strategy during the progres…	VFG034307(gb|WP_001095631)	chuW	Putative oxygen independent coproporphyrinogen III oxidase	Escherichia coli O7:K1 str. IAI39	98.9	0	100	100
ENMJHKCA_01427	VF0234	VFC0272	Nutritional/Metabolic factor	Chu	Iron uptake: the ability to use heme and/or hemoglobin might be especially advantageous to pathogenic bacteria. These pathogens often secrete cytotoxins, which gain access to the intracellular heme reservoir besides initiating tissue invasion. Cytotoxin production coupled with the capability to utilize heme and/or hemoglobin could serve as an effective iron acquisition strategy during the progres…	VFG034293(gb|WP_001322813)	chuT	periplasmic heme-binding protein ChuT	Escherichia coli O17:K52:H18 str. UMN026	99.3	1.61e-207	100	100
ENMJHKCA_01429	VF0234	VFC0272	Nutritional/Metabolic factor	Chu	Iron uptake: the ability to use heme and/or hemoglobin might be especially advantageous to pathogenic bacteria. These pathogens often secrete cytotoxins, which gain access to the intracellular heme reservoir besides initiating tissue invasion. Cytotoxin production coupled with the capability to utilize heme and/or hemoglobin could serve as an effective iron acquisition strategy during the progres…	VFG034252(gb|WP_001017180)	chuS	heme oxygenase ChuS	Escherichia coli O44:H18 042	99.1	9.95e-253	100	100
ENMJHKCA_03347	VF0237	VFC0083	Invasion	Ibes	Contributes to brain microvascular endothelial cells (BMECs) invasion via a ligand-receptor interaction	VFG034670(gb|WP_000074194)	ibeB	Cu(+)/Ag(+) efflux RND transporter outer membrane channel CusC	Escherichia coli O44:H18 042	98.9	1.81e-317	100	100
ENMJHKCA_03496	VF0237	VFC0083	Invasion	Ibes	Contributes to brain microvascular endothelial cells (BMECs) invasion via a ligand-receptor interaction	VFG034708(gb|WP_000556300)	ibeC	phosphoethanolamine transferase CptA	Escherichia coli O104:H4 str. 2009EL-2050	99.7	0	100	100
ENMJHKCA_03774	VF0238	VFC0083	Invasion	AslA	Contributes to brain microvascular endothelial cells (BMECs) invasion	VFG001444(gb|AAG10151)	aslA	putative arylsulfatase	Escherichia coli O18:K1:H7 str. RS218	97.6	0	83.7	97.1
ENMJHKCA_02537	VF0239	VFC0083	Invasion	K1 capsule	Confers invasiveness, modulates trafficking of E. coli-containing vacuoles and enhances intracellular bacterial survival in brain microvascular endothelial cells (BMECs)	VFG050169(gb|WP_000124301)	kpsM	Polysialic acid transport protein	Escherichia coli O45:K1:H7 str. S88	98.1	2.85e-178	100	100
ENMJHKCA_04703	VF0239	VFC0083	Invasion	K1 capsule	Confers invasiveness, modulates trafficking of E. coli-containing vacuoles and enhances intracellular bacterial survival in brain microvascular endothelial cells (BMECs)	VFG050157(gb|WP_001331698)	kpsF	Polysialic acid capsule expression protein	Escherichia coli O45:K1:H7 str. S88	99.7	5.57e-231	100	100
ENMJHKCA_04704	VF0239	VFC0083	Invasion	K1 capsule	Confers invasiveness, modulates trafficking of E. coli-containing vacuoles and enhances intracellular bacterial survival in brain microvascular endothelial cells (BMECs)	VFG050158(gb|WP_000905916)	kpsE	Capsule polysaccharide export inner-membrane protein	Escherichia coli O45:K1:H7 str. S88	99.5	9.28e-260	100	100
ENMJHKCA_04705	VF0239	VFC0083	Invasion	K1 capsule	Confers invasiveness, modulates trafficking of E. coli-containing vacuoles and enhances intracellular bacterial survival in brain microvascular endothelial cells (BMECs)	VFG050159(gb|WP_001331697)	kpsD	Polysialic acid transport protein precursor	Escherichia coli O45:K1:H7 str. S88	99.8	0	100	100
ENMJHKCA_04706	VF0239	VFC0083	Invasion	K1 capsule	Confers invasiveness, modulates trafficking of E. coli-containing vacuoles and enhances intracellular bacterial survival in brain microvascular endothelial cells (BMECs)	VFG050160(gb|WP_000030755)	kpsU	3-deoxy-manno-octulosonate cytidylyltransferase	Escherichia coli O45:K1:H7 str. S88	98.8	8.55e-174	100	100
ENMJHKCA_04707	VF0239	VFC0083	Invasion	K1 capsule	Confers invasiveness, modulates trafficking of E. coli-containing vacuoles and enhances intracellular bacterial survival in brain microvascular endothelial cells (BMECs)	VFG050161(gb|WP_000579525)	kpsC	Capsule polysaccharide export protein	Escherichia coli O45:K1:H7 str. S88	96.4	0	100	100
ENMJHKCA_04708	VF0239	VFC0083	Invasion	K1 capsule	Confers invasiveness, modulates trafficking of E. coli-containing vacuoles and enhances intracellular bacterial survival in brain microvascular endothelial cells (BMECs)	VFG050162(gb|WP_001161829)	kpsS	Capsule polysaccharide export protein	Escherichia coli O45:K1:H7 str. S88	98	9.06e-300	94.9	97.5
ENMJHKCA_02531	VF0333	VFC0086	Effector delivery system	T2SS	Still unknown.	VFG020156(gb|WP_001115135)	gspH	general secretion pathway protein H	Shigella boydii CDC 3083-94	98.4	6.97e-128	100	100
ENMJHKCA_02533	VF0333	VFC0086	Effector delivery system	T2SS	Still unknown.	VFG012908(gb|WP_001255034)	gspJ	general secretion pathway protein J	Shigella boydii Sb227	98	6.92e-139	99	100
ENMJHKCA_02534	VF0333	VFC0086	Effector delivery system	T2SS	Still unknown.	VFG012910(gb|WP_000633205)	gspK	general secretion pathway protein K	Shigella boydii Sb227	99.4	2.33e-222	100	100
ENMJHKCA_02535	VF0333	VFC0086	Effector delivery system	T2SS	Still unknown.	VFG002055(gb|WP_000097229)	gspL	general secretion pathway protein L	Shigella dysenteriae Sd197	95.2	5.06e-269	100	100
ENMJHKCA_00929	VF0404	VFC0001	Adherence	ECP	ECP, composed of a 21-kDa pilin subunit EspA, is a pilus-adherence factor that is crucial to the virulence of E. coli O157 in humans, and is also carried by commensal strains of E. coli.; It is suggested that pathogenic E. coli strains may use ECP to mimic commensal E. coli and provide themselves with an ecological advantage for host colonization and evasion of the immune system.	VFG002413(gb|WP_000389022)	ykgK/ecpR	regulator protein EcpR	Escherichia coli O157:H7 str. EDL933	99.4	1.17e-127	100	100
ENMJHKCA_00930	VF0404	VFC0001	Adherence	ECP	ECP, composed of a 21-kDa pilin subunit EspA, is a pilus-adherence factor that is crucial to the virulence of E. coli O157 in humans, and is also carried by commensal strains of E. coli.; It is suggested that pathogenic E. coli strains may use ECP to mimic commensal E. coli and provide themselves with an ecological advantage for host colonization and evasion of the immune system.	VFG034419(gb|WP_000730974)	yagZ/ecpA	E. coli common pilus structural subunit EcpA	Escherichia coli E24377A	100	1.9e-129	100	100
ENMJHKCA_00931	VF0404	VFC0001	Adherence	ECP	ECP, composed of a 21-kDa pilin subunit EspA, is a pilus-adherence factor that is crucial to the virulence of E. coli O157 in humans, and is also carried by commensal strains of E. coli.; It is suggested that pathogenic E. coli strains may use ECP to mimic commensal E. coli and provide themselves with an ecological advantage for host colonization and evasion of the immune system.	VFG034441(gb|WP_014639074)	yagY/ecpB	E. coli common pilus chaperone EcpB	Escherichia coli O44:H18 042	98.6	1.54e-155	100	100
ENMJHKCA_00932	VF0404	VFC0001	Adherence	ECP	ECP, composed of a 21-kDa pilin subunit EspA, is a pilus-adherence factor that is crucial to the virulence of E. coli O157 in humans, and is also carried by commensal strains of E. coli.; It is suggested that pathogenic E. coli strains may use ECP to mimic commensal E. coli and provide themselves with an ecological advantage for host colonization and evasion of the immune system.	VFG034475(gb|WP_001131095)	yagX/ecpC	E. coli common pilus usher EcpC	Escherichia coli E24377A	99.3	0	100	100
ENMJHKCA_00933	VF0404	VFC0001	Adherence	ECP	ECP, composed of a 21-kDa pilin subunit EspA, is a pilus-adherence factor that is crucial to the virulence of E. coli O157 in humans, and is also carried by commensal strains of E. coli.; It is suggested that pathogenic E. coli strains may use ECP to mimic commensal E. coli and provide themselves with an ecological advantage for host colonization and evasion of the immune system.	VFG034503(gb|WP_001265663)	yagW/ecpD	polymerized tip adhesin of ECP fibers	Escherichia coli E24377A	99.5	0	100	100
ENMJHKCA_00934	VF0404	VFC0001	Adherence	ECP	ECP, composed of a 21-kDa pilin subunit EspA, is a pilus-adherence factor that is crucial to the virulence of E. coli O157 in humans, and is also carried by commensal strains of E. coli.; It is suggested that pathogenic E. coli strains may use ECP to mimic commensal E. coli and provide themselves with an ecological advantage for host colonization and evasion of the immune system.	VFG034525(gb|WP_014639073)	yagV/ecpE	E. coli common pilus chaperone EcpE	Escherichia coli O44:H18 042	98.7	3.12e-171	100	100
ENMJHKCA_00662	VF0560	VFC0258	Immune modulation	Capsule	Assisting in evading the host immune system by protecting bacteria from opsonophagocytosis and serum killing	VFG048885(gb|WP_014907227)	gmd	GDP-mannose 4,6-dehydratase	Klebsiella pneumoniae subsp. pneumoniae NTUH-K2044	88.9	2.23e-249	99.2	98.9
ENMJHKCA_00674	VF0560	VFC0258	Immune modulation	Capsule	Assisting in evading the host immune system by protecting bacteria from opsonophagocytosis and serum killing	VFG048990(gb|WP_001741945)	galF	GalU regulator GalF	Klebsiella pneumoniae subsp. pneumoniae NTUH-K2044	88.9	3.86e-193	99.7	100
ENMJHKCA_00682	VF0560	VFC0258	Immune modulation	Capsule	Assisting in evading the host immune system by protecting bacteria from opsonophagocytosis and serum killing	VFG048959(gb|WP_020956638)	gndA	NADP-dependent phosphogluconate dehydrogenase	Klebsiella pneumoniae JM45	95.5	0	100	100
ENMJHKCA_00683	VF0560	VFC0258	Immune modulation	Capsule	Assisting in evading the host immune system by protecting bacteria from opsonophagocytosis and serum killing	VFG048789(gb|WP_014838943)	ugd	UDP-glucose 6-dehydrogenase	Klebsiella oxytoca E718	83.5	1.82e-237	100	100
ENMJHKCA_00759	VF0568	VFC0325	Antimicrobial activity/Competitive advantage	AcrAB	May mediate resistance against host-derived antimicrobial peptides; associated with antibiotic resistance	VFG049125(gb|WP_004136054)	acrA	acriflavine resistance protein A	Klebsiella oxytoca E718	85.6	2.97e-236	100	100
ENMJHKCA_00760	VF0568	VFC0325	Antimicrobial activity/Competitive advantage	AcrAB	May mediate resistance against host-derived antimicrobial peptides; associated with antibiotic resistance	VFG049144(gb|WP_002892069)	acrB	acriflavine resistance protein B	Klebsiella pneumoniae subsp. pneumoniae NTUH-K2044	91.6	0	100	100
ENMJHKCA_00503	VF0571	VFC0301	Regulation	RcsAB	RcsB combined with the unstable auxiliary regulator RcsA to bind to an RcsAB box in the promoter region to upregulate the cps genes expression	VFG049010(gb|WP_004103995)	rcsB	transcriptional regulator RcsB	Klebsiella oxytoca E718	98.1	3.36e-147	100	100
ENMJHKCA_03373	VF0572	VFC0272	Nutritional/Metabolic factor	Allantion utilization	Providing a nitrogen source to increase virulence in K. pneumoniae at certain sites of infection	VFG049124(gb|WP_012737540)	allD	ureidoglycolate dehydrogenase	Klebsiella pneumoniae subsp. pneumoniae NTUH-K2044	82.8	1.75e-213	100	100
ENMJHKCA_03374	VF0572	VFC0272	Nutritional/Metabolic factor	Allantion utilization	Providing a nitrogen source to increase virulence in K. pneumoniae at certain sites of infection	VFG049122(gb|WP_012737539)	allC	allantoate amidohydrolase	Klebsiella pneumoniae subsp. pneumoniae NTUH-K2044	80.9	2.42e-249	99.3	99.5
ENMJHKCA_03378	VF0572	VFC0272	Nutritional/Metabolic factor	Allantion utilization	Providing a nitrogen source to increase virulence in K. pneumoniae at certain sites of infection	VFG049120(gb|WP_012737535)	allB	allantoinase	Klebsiella pneumoniae subsp. pneumoniae NTUH-K2044	91.4	2.89e-315	100	100
ENMJHKCA_03383	VF0572	VFC0272	Nutritional/Metabolic factor	Allantion utilization	Providing a nitrogen source to increase virulence in K. pneumoniae at certain sites of infection	VFG049118(gb|WP_012737529)	allR	DNA-binding transcriptional repressor AllR	Klebsiella pneumoniae subsp. pneumoniae NTUH-K2044	86.2	2.62e-167	98.9	98.5
ENMJHKCA_04747	VF0579	VFC0086	Effector delivery system	T6SS	Plays a role in interbacterial competition and host colonization	VFG049917(gb|WP_000508696)	rhs/PAAR	Type VI secretion system protein, PAAR family	Shigella sonnei Ss046	90.6	3.86e-307	99.6	33.3
ENMJHKCA_03760	VF0624	VFC0258	Immune modulation	Capsular polysaccharide	--	VFG007659(gb|WP_011261022)	rmlB	dTDP-glucose 4,6-dehydratase	Vibrio fischeri ES114	80.1	1.41e-215	98.9	96.4
ENMJHKCA_03736	VF0783	VFC0086	Effector delivery system	T6SS-II	--	VFG049196(gb|WP_004890358)	clpV	ATP-dependent chaperone ClpB	Klebsiella pneumoniae subsp. pneumoniae NTUH-K2044	95	0	100	100
ENMJHKCA_01794	VF0967	VFC0204	Motility	Peritrichous flagella	--	VFG043020(gb|NP_460143)	flgM	anti-sigma-28 factor FlgM	Salmonella enterica subsp. enterica serovar Typhimurium str. LT2	82.3	5.06e-44	99	99
ENMJHKCA_04651	VF0980	VFC0346	Others	VirK	--	VFG013082(gb|WP_005059240)	virK	virulence factor VirK	Shigella boydii Sb227	98.8	6.57e-124	100	54.4
ENMJHKCA_04650	VF0981	VFC0346	Others	MsbB2	--	VFG013087(gb|WP_005027201)	msbB2	lauroyl-Kdo(2)-lipid IV(A) myristoyltransferase	Shigella boydii Sb227	97.5	6.06e-233	100	100
ENMJHKCA_03321	VF0984	VFC0272	Nutritional/Metabolic factor	Enterobactin synthesis and transport	--	VFG012977(gb|WP_000347664)	entA	2,3-dihydro-2,3-dihydroxybenzoate dehydrogenase EntA	Shigella boydii Sb227	98.8	1.93e-171	100	100
ENMJHKCA_03322	VF0984	VFC0272	Nutritional/Metabolic factor	Enterobactin synthesis and transport	--	VFG012980(gb|NP_706450)	entB	2,3-dihydro-2,3-dihydroxybenzoate synthetase	Shigella flexneri 2a str. 301	98.6	1.91e-210	100	100
ENMJHKCA_03323	VF0984	VFC0272	Nutritional/Metabolic factor	Enterobactin synthesis and transport	--	VFG012985(gb|WP_000026832)	entE	2,3-dihydroxybenzoyl)adenylate synthase EntE	Shigella dysenteriae Sd197	99.4	0	100	100
ENMJHKCA_03324	VF0984	VFC0272	Nutritional/Metabolic factor	Enterobactin synthesis and transport	--	VFG012991(gb|WP_000381303)	entC	isochorismate synthase EntC	Shigella dysenteriae Sd197	100	1.05e-281	100	100
ENMJHKCA_03327	VF0984	VFC0272	Nutritional/Metabolic factor	Enterobactin synthesis and transport	--	VFG013029(gb|WP_001298899)	fepD	Fe(3+)-siderophore ABC transporter permease	Shigella flexneri 2a str. 2457T	98.8	1.66e-215	100	100
ENMJHKCA_03328	VF0984	VFC0272	Nutritional/Metabolic factor	Enterobactin synthesis and transport	--	VFG013037(gb|WP_000640969)	fepG	iron-enterobactin ABC transporter permease	Shigella boydii Sb227	98.5	7.71e-219	100	100
ENMJHKCA_03331	VF0984	VFC0272	Nutritional/Metabolic factor	Enterobactin synthesis and transport	--	VFG013001(gb|WP_000077777)	entF	enterobactin non-ribosomal peptide synthetase EntF	Shigella boydii Sb227	97.9	0	100	100
ENMJHKCA_03335	VF0984	VFC0272	Nutritional/Metabolic factor	Enterobactin synthesis and transport	--	VFG013004(gb|NP_706438)	entD	enterobactin synthase multienzyme complex phosphopantetheinyltransferase	Shigella flexneri 2a str. 301	91.4	1.74e-141	100	100
ENMJHKCA_00146	VF1110	VFC0086	Effector delivery system	TTSS secreted effectors	Cif (Deamidase. Induces cytopathic effects of actin stress fiber formation and cell cycle arrest. ); EspB (Pore formation, actin disruption, microvilli effacement, anti-phagocytosis. ); EspF (Inducing degradation of the aniapoptic protein AbcF2, tight junction disruption, microvilli effacement and elongation, mitochondrial dysfunction, N-WASP activation, SGLT-1 inactivation, pedestal maturation, …	VFG034754(gb|WP_000081129)	espL1	Type III secretion system effector espL1	Escherichia coli O157:H7 str. EDL933	98.4	1.62e-305	68.7	68.7
ENMJHKCA_01050	VF1110	VFC0086	Effector delivery system	TTSS secreted effectors	Cif (Deamidase. Induces cytopathic effects of actin stress fiber formation and cell cycle arrest. ); EspB (Pore formation, actin disruption, microvilli effacement, anti-phagocytosis. ); EspF (Inducing degradation of the aniapoptic protein AbcF2, tight junction disruption, microvilli effacement and elongation, mitochondrial dysfunction, N-WASP activation, SGLT-1 inactivation, pedestal maturation, …	VFG034884(gb|WP_000535062)	espX6	Type III secretion system effector EspX6	Escherichia coli O157:H7 str. EC4115	84	1.16e-276	74.4	74.4
ENMJHKCA_01151	VF1110	VFC0086	Effector delivery system	TTSS secreted effectors	Cif (Deamidase. Induces cytopathic effects of actin stress fiber formation and cell cycle arrest. ); EspB (Pore formation, actin disruption, microvilli effacement, anti-phagocytosis. ); EspF (Inducing degradation of the aniapoptic protein AbcF2, tight junction disruption, microvilli effacement and elongation, mitochondrial dysfunction, N-WASP activation, SGLT-1 inactivation, pedestal maturation, …	VFG034849(gb|WP_000129338)	espX1	Type III secretion system effector EspX1	Escherichia coli O157:H7 str. EDL933	91.1	2.19e-281	99.6	99.6
ENMJHKCA_01199	VF1110	VFC0086	Effector delivery system	TTSS secreted effectors	Cif (Deamidase. Induces cytopathic effects of actin stress fiber formation and cell cycle arrest. ); EspB (Pore formation, actin disruption, microvilli effacement, anti-phagocytosis. ); EspF (Inducing degradation of the aniapoptic protein AbcF2, tight junction disruption, microvilli effacement and elongation, mitochondrial dysfunction, N-WASP activation, SGLT-1 inactivation, pedestal maturation, …	VFG034901(gb|WP_000868321)	espY2	Type III secretion system effector EspY2	Escherichia coli O157:H7 str. EDL933	87.3	2.2e-116	100	100
ENMJHKCA_01842	VF1110	VFC0086	Effector delivery system	TTSS secreted effectors	Cif (Deamidase. Induces cytopathic effects of actin stress fiber formation and cell cycle arrest. ); EspB (Pore formation, actin disruption, microvilli effacement, anti-phagocytosis. ); EspF (Inducing degradation of the aniapoptic protein AbcF2, tight junction disruption, microvilli effacement and elongation, mitochondrial dysfunction, N-WASP activation, SGLT-1 inactivation, pedestal maturation, …	VFG034772(gb|WP_000627910)	espL4	Type III secretion system effector EspL4	Escherichia coli O157:H7 str. EDL933	96.5	1.21e-293	59.1	59.1
ENMJHKCA_01871	VF1110	VFC0086	Effector delivery system	TTSS secreted effectors	Cif (Deamidase. Induces cytopathic effects of actin stress fiber formation and cell cycle arrest. ); EspB (Pore formation, actin disruption, microvilli effacement, anti-phagocytosis. ); EspF (Inducing degradation of the aniapoptic protein AbcF2, tight junction disruption, microvilli effacement and elongation, mitochondrial dysfunction, N-WASP activation, SGLT-1 inactivation, pedestal maturation, …	VFG034866(gb|WP_000900547)	espX4	Type III secretion system effector EspX4	Escherichia coli O157:H7 str. EDL933	83.3	9.22e-282	100	100
ENMJHKCA_02059	VF1110	VFC0086	Effector delivery system	TTSS secreted effectors	Cif (Deamidase. Induces cytopathic effects of actin stress fiber formation and cell cycle arrest. ); EspB (Pore formation, actin disruption, microvilli effacement, anti-phagocytosis. ); EspF (Inducing degradation of the aniapoptic protein AbcF2, tight junction disruption, microvilli effacement and elongation, mitochondrial dysfunction, N-WASP activation, SGLT-1 inactivation, pedestal maturation, …	VFG034922(gb|WP_001303732)	espY5	hypothetical protein	Escherichia coli O157:H7 str. EDL933	80.9	0	94.4	100
ENMJHKCA_02061	VF1110	VFC0086	Effector delivery system	TTSS secreted effectors	Cif (Deamidase. Induces cytopathic effects of actin stress fiber formation and cell cycle arrest. ); EspB (Pore formation, actin disruption, microvilli effacement, anti-phagocytosis. ); EspF (Inducing degradation of the aniapoptic protein AbcF2, tight junction disruption, microvilli effacement and elongation, mitochondrial dysfunction, N-WASP activation, SGLT-1 inactivation, pedestal maturation, …	VFG034915(gb|WP_000225947)	espY4	Type III secretion system effector EspY4	Escherichia coli O157:H7 str. EDL933	87.5	0	100	100
ENMJHKCA_02700	VF1110	VFC0086	Effector delivery system	TTSS secreted effectors	Cif (Deamidase. Induces cytopathic effects of actin stress fiber formation and cell cycle arrest. ); EspB (Pore formation, actin disruption, microvilli effacement, anti-phagocytosis. ); EspF (Inducing degradation of the aniapoptic protein AbcF2, tight junction disruption, microvilli effacement and elongation, mitochondrial dysfunction, N-WASP activation, SGLT-1 inactivation, pedestal maturation, …	VFG034815(gb|WP_000671689)	espR1	Type III secretion system effector espR1	Escherichia coli O157:H7 str. EDL933	95.4	6.54e-70	99.1	25.8
ENMJHKCA_02762	VF1110	VFC0086	Effector delivery system	TTSS secreted effectors	Cif (Deamidase. Induces cytopathic effects of actin stress fiber formation and cell cycle arrest. ); EspB (Pore formation, actin disruption, microvilli effacement, anti-phagocytosis. ); EspF (Inducing degradation of the aniapoptic protein AbcF2, tight junction disruption, microvilli effacement and elongation, mitochondrial dysfunction, N-WASP activation, SGLT-1 inactivation, pedestal maturation, …	VFG034860(gb|NP_308903)	espX2	Type III secretion system effector EspX2	Escherichia coli O157:H7 str. Sakai	94.8	0	100	100
ENMJHKCA_00803	VF1111	VFC0086	Effector delivery system	TTSS secreted effectors	EspF (Inducing degradation of the aniapoptic protein AbcF2, tight junction disruption, microvilli effacement and elongation, mitochondrial dysfunction, N-WASP activation, SGLT-1 inactivation, pedestal maturation, inhibition of NHE3 activity, membrane remodelling; targets and disrupts the nucleolus late in infection, which is temporally controlled by host mitochondria. ); EspFu/tccP (Inducing degr…	VFG034911(gb|WP_000978355)	espY3	Type III secretion system effector EspY3	Escherichia coli O55:H7 str. RM12579	93.5	5.82e-261	99.5	79.7
ENMJHKCA_01187	VF1111	VFC0086	Effector delivery system	TTSS secreted effectors	EspF (Inducing degradation of the aniapoptic protein AbcF2, tight junction disruption, microvilli effacement and elongation, mitochondrial dysfunction, N-WASP activation, SGLT-1 inactivation, pedestal maturation, inhibition of NHE3 activity, membrane remodelling; targets and disrupts the nucleolus late in infection, which is temporally controlled by host mitochondria. ); EspFu/tccP (Inducing degr…	VFG034897(gb|WP_013009101)	espY1	Type III secretion system effector EspY1	Escherichia coli O55:H7 str. CB9615	81.5	8.71e-112	81.2	79.6
ENMJHKCA_01899	VF1111	VFC0086	Effector delivery system	TTSS secreted effectors	EspF (Inducing degradation of the aniapoptic protein AbcF2, tight junction disruption, microvilli effacement and elongation, mitochondrial dysfunction, N-WASP activation, SGLT-1 inactivation, pedestal maturation, inhibition of NHE3 activity, membrane remodelling; targets and disrupts the nucleolus late in infection, which is temporally controlled by host mitochondria. ); EspFu/tccP (Inducing degr…	VFG034875(gb|WP_001270087)	espX5	Type III secretion system effector EspX5	Escherichia coli O55:H7 str. CB9615	90.9	1.84e-202	100	100
ENMJHKCA_02699	VF1111	VFC0086	Effector delivery system	TTSS secreted effectors	EspF (Inducing degradation of the aniapoptic protein AbcF2, tight junction disruption, microvilli effacement and elongation, mitochondrial dysfunction, N-WASP activation, SGLT-1 inactivation, pedestal maturation, inhibition of NHE3 activity, membrane remodelling; targets and disrupts the nucleolus late in infection, which is temporally controlled by host mitochondria. ); EspFu/tccP (Inducing degr…	VFG034817(gb|WP_000671691)	espR1	Type III secretion system effector espR1	Escherichia coli O55:H7 str. CB9615	91.9	9.47e-151	100	73.3
ENMJHKCA_03910	VF1114	VFC0271	Biofilm	Antigen 43, AIDA-I type	--	VFG012458(gb|YP_026164)	agn43	CP4-44 prophage; self recognizing antigen 43 (Ag43) autotransporter	Escherichia coli str. K-12 substr. MG1655	86.4	0	100	100
ENMJHKCA_00919	VF1119	VFC0001	Adherence	EaeH	--	VFG034560(gb|WP_000092571)	eaeH	intimin-like adhesin FdeC	Escherichia coli O44:H18 042	96.8	0	100	100
ENMJHKCA_03922	VF1120	VFC0086	Effector delivery system	SCI-I T6SS	--	VFG035088(gb|WP_000098939)	tssB	type VI secretion system contractile sheath small subunit	Escherichia coli O104:H4 str. 2009EL-2050	100	1.11e-111	100	100
ENMJHKCA_03923	VF1120	VFC0086	Effector delivery system	SCI-I T6SS	--	VFG035110(gb|WP_000930191)	tssC	type VI secretion system contractile sheath large subunit	Escherichia coli 55989	100	0	100	100
ENMJHKCA_03924	VF1120	VFC0086	Effector delivery system	SCI-I T6SS	--	VFG035126(gb|WP_000708637)	tssK	type VI secretion system baseplate subunit TssK	Escherichia coli 55989	100	1.05e-75	99.1	25.2
ENMJHKCA_03925	VF1120	VFC0086	Effector delivery system	SCI-I T6SS	--	VFG035127(gb|WP_000708638)	tssK	type VI secretion system baseplate subunit TssK	Escherichia coli O44:H18 042	99.7	9.32e-241	98.2	74.8
ENMJHKCA_03926	VF1120	VFC0086	Effector delivery system	SCI-I T6SS	--	VFG035142(gb|WP_001040045)	tssL	type VI secretion system protein TssL, short form	Escherichia coli 55989	100	4.14e-162	100	100
ENMJHKCA_03927	VF1120	VFC0086	Effector delivery system	SCI-I T6SS	--	VFG035158(gb|WP_000558483)	EC55989_RS17145	OmpA family protein	Escherichia coli 55989	100	0	100	100
ENMJHKCA_03928	VF1120	VFC0086	Effector delivery system	SCI-I T6SS	--	VFG035174(gb|WP_001007313)	hcp	type VI secretion system effector Hcp	Escherichia coli 55989	100	1.65e-121	100	100
ENMJHKCA_03929	VF1120	VFC0086	Effector delivery system	SCI-I T6SS	--	VFG035191(gb|WP_000431646)	tssH	type VI secretion system ATPase TssH	Escherichia coli O44:H18 042	100	0	100	100
ENMJHKCA_03930	VF1120	VFC0086	Effector delivery system	SCI-I T6SS	--	VFG035201(gb|WP_000148361)	EC55989_RS17130	hypothetical protein	Escherichia coli 55989	100	1.04e-143	100	100
ENMJHKCA_03931	VF1120	VFC0086	Effector delivery system	SCI-I T6SS	--	VFG035203(gb|WP_001403984)	EC042_RS28850	hypothetical protein	Escherichia coli O44:H18 042	99.4	7.97e-135	100	100
ENMJHKCA_03932	VF1120	VFC0086	Effector delivery system	SCI-I T6SS	--	VFG035209(gb|WP_001054503)	vgrG	type VI secretion system tip protein VgrG	Escherichia coli 55989	100	0	100	100
ENMJHKCA_03933	VF1120	VFC0086	Effector delivery system	SCI-I T6SS	--	VFG035220(gb|WP_000170556)	tle1	T6SS effector phospholipase Tle1-EAEC	Escherichia coli 55989	100	0	100	100
ENMJHKCA_03934	VF1120	VFC0086	Effector delivery system	SCI-I T6SS	--	VFG035222(gb|WP_000196359)	tli1	T6SS immunity phospholipase A1-binding lipoprotein Tli1-EAEC	Escherichia coli 55989	100	1.69e-174	100	100
ENMJHKCA_03935	VF1120	VFC0086	Effector delivery system	SCI-I T6SS	--	VFG035225(gb|WP_000196358)	tli1	T6SS immunity phospholipase A1-binding lipoprotein Tli1-EAEC	Escherichia coli O44:H18 042	100	8.7e-177	100	100
ENMJHKCA_03936	VF1120	VFC0086	Effector delivery system	SCI-I T6SS	--	VFG035228(gb|WP_000033410)	EC55989_RS17100	PAAR domain-containing protein	Escherichia coli 55989	100	5.37e-62	100	100
ENMJHKCA_03937	VF1120	VFC0086	Effector delivery system	SCI-I T6SS	--	VFG035235(gb|WP_001403985)	EC55989_RS17095	hypothetical protein	Escherichia coli 55989	100	3.17e-292	100	100
ENMJHKCA_03938	VF1120	VFC0086	Effector delivery system	SCI-I T6SS	--	VFG035242(gb|WP_001037088)	EC55989_RS17090	type VI secretion protein VasK	Escherichia coli 55989	99.9	0	100	100
ENMJHKCA_03939	VF1120	VFC0086	Effector delivery system	SCI-I T6SS	--	VFG035257(gb|WP_000146515)	tssA	type VI secretion system protein TssA	Escherichia coli 55989	100	0	100	100
ENMJHKCA_03940	VF1120	VFC0086	Effector delivery system	SCI-I T6SS	--	VFG035267(gb|WP_000115357)	EC55989_RS17080	hypothetical protein	Escherichia coli 55989	100	8.97e-168	100	100
ENMJHKCA_03941	VF1120	VFC0086	Effector delivery system	SCI-I T6SS	--	VFG035273(gb|WP_000342463)	tssF	type VI secretion system baseplate subunit TssF	Escherichia coli 55989	100	0	100	100
ENMJHKCA_03942	VF1120	VFC0086	Effector delivery system	SCI-I T6SS	--	VFG035286(gb|WP_000553781)	tssG	type VI secretion system baseplate subunit TssG	Escherichia coli 55989	99.7	1.33e-266	100	99.2
ENMJHKCA_03943	VF1120	VFC0086	Effector delivery system	SCI-I T6SS	--	VFG035301(gb|WP_000974469)	tssJ	type VI secretion system lipoprotein TssJ	Escherichia coli 55989	100	3.24e-124	100	100
ENMJHKCA_03944	VF1120	VFC0086	Effector delivery system	SCI-I T6SS	--	VFG035317(gb|WP_001137932)	tssE	type VI secretion system baseplate subunit TssE	Escherichia coli 55989	100	1e-101	100	100
ENMJHKCA_03945	VF1120	VFC0086	Effector delivery system	SCI-I T6SS	--	VFG035328(gb|WP_001403987)	EC55989_RS17055	hypothetical protein	Escherichia coli 55989	100	2.84e-94	100	100
ENMJHKCA_03946	VF1120	VFC0086	Effector delivery system	SCI-I T6SS	--	VFG035330(gb|WP_000897032)	O3M_RS04485	GIY-YIG nuclease family protein	Escherichia coli O104:H4 str. 2009EL-2050	100	2.3e-237	100	100
ENMJHKCA_03947	VF1120	VFC0086	Effector delivery system	SCI-I T6SS	--	VFG035335(gb|WP_001390303)	O3M_RS04490	NERD domain-containing protein/DEAD/DEAH box helicase	Escherichia coli O104:H4 str. 2009EL-2050	100	0	100	100
ENMJHKCA_03948	VF1120	VFC0086	Effector delivery system	SCI-I T6SS	--	VFG035340(gb|WP_001420595)	O3M_RS04495	hypothetical protein	Escherichia coli O104:H4 str. 2009EL-2050	100	4.59e-76	99	100
ENMJHKCA_03949	VF1120	VFC0086	Effector delivery system	SCI-I T6SS	--	VFG035345(gb|WP_000200211)	EC55989_RS17035	type VI secretion system ImpA family N-terminal domain-containing protein	Escherichia coli 55989	100	0	100	100
ENMJHKCA_03982	VF1120	VFC0086	Effector delivery system	SCI-I T6SS	--	VFG035340(gb|WP_001420595)	O3M_RS04495	hypothetical protein	Escherichia coli O104:H4 str. 2009EL-2050	80.9	5.09e-35	98.6	67.3
ENMJHKCA_03962	VF1121	VFC0086	Effector delivery system	AAI/SCI-II T6SS	--	VFG035354(gb|WP_000072549)	aaiA	type VI secretion system contractile sheath small subunit	Escherichia coli O104:H4 str. 2009EL-2050	100	2.56e-109	100	100
ENMJHKCA_03963	VF1121	VFC0086	Effector delivery system	AAI/SCI-II T6SS	--	VFG035359(gb|WP_000215053)	aaiB	type VI secretion system contractile sheath large subunit	Escherichia coli O104:H4 str. 2009EL-2050	100	0	100	100
ENMJHKCA_03964	VF1121	VFC0086	Effector delivery system	AAI/SCI-II T6SS	--	VFG035364(gb|WP_000233190)	aaiC/hcp	type VI secretion system protein AaiC/Hcp2	Escherichia coli O104:H4 str. 2009EL-2050	100	2.71e-118	100	100
ENMJHKCA_03965	VF1121	VFC0086	Effector delivery system	AAI/SCI-II T6SS	--	VFG035369(gb|WP_000555547)	aaiD	hypothetical protein	Escherichia coli O104:H4 str. 2009EL-2050	100	2.57e-98	100	100
ENMJHKCA_03966	VF1121	VFC0086	Effector delivery system	AAI/SCI-II T6SS	--	VFG035374(gb|WP_001390300)	aaiE	type VI secretion system baseplate subunit TssF	Escherichia coli O104:H4 str. 2009EL-2050	100	0	100	100
ENMJHKCA_03967	VF1121	VFC0086	Effector delivery system	AAI/SCI-II T6SS	--	VFG035379(gb|WP_001173975)	aaiF	type VI secretion system baseplate subunit TssG	Escherichia coli O104:H4 str. 2009EL-2050	100	1.55e-233	100	100
ENMJHKCA_03968	VF1121	VFC0086	Effector delivery system	AAI/SCI-II T6SS	--	VFG035384(gb|WP_000198270)	vgrG	type VI secretion system tip protein VgrG	Escherichia coli O104:H4 str. 2009EL-2050	99.8	0	94.1	94.1
ENMJHKCA_03969	VF1121	VFC0086	Effector delivery system	AAI/SCI-II T6SS	--	VFG035389(gb|WP_000005080)	aaiH	hypothetical protein	Escherichia coli O104:H4 str. 2009EL-2050	100	3.26e-115	100	100
ENMJHKCA_03970	VF1121	VFC0086	Effector delivery system	AAI/SCI-II T6SS	--	VFG035394(gb|WP_001390299)	aaiI	PAAR domain-containing protein	Escherichia coli O104:H4 str. 2009EL-2050	100	9.77e-70	100	100
ENMJHKCA_03971	VF1121	VFC0086	Effector delivery system	AAI/SCI-II T6SS	--	VFG035399(gb|WP_001033155)	aaiJ	type VI secretion system protein TssA	Escherichia coli O104:H4 str. 2009EL-2050	100	6.34e-264	100	100
ENMJHKCA_03972	VF1121	VFC0086	Effector delivery system	AAI/SCI-II T6SS	--	VFG035404(gb|WP_000152746)	aaiK	type VI secretion lipoprotein TssJ	Escherichia coli O104:H4 str. 2009EL-2050	100	6.51e-131	100	100
ENMJHKCA_03973	VF1121	VFC0086	Effector delivery system	AAI/SCI-II T6SS	--	VFG035409(gb|WP_001154665)	aaiL	type VI secretion system baseplate subunit TssK	Escherichia coli O104:H4 str. 2009EL-2050	100	0	100	100
ENMJHKCA_03975	VF1121	VFC0086	Effector delivery system	AAI/SCI-II T6SS	--	VFG035419(gb|WP_001028113)	aaiN	DotU family type IV/VI secretion system protein	Escherichia coli O104:H4 str. 2009EL-2050	100	3.57e-139	100	100
ENMJHKCA_03976	VF1121	VFC0086	Effector delivery system	AAI/SCI-II T6SS	--	VFG035428(gb|WP_001403210)	icmF/aaiO	hypothetical protein	Escherichia coli O44:H18 042	99.9	0	100	100
ENMJHKCA_03977	VF1121	VFC0086	Effector delivery system	AAI/SCI-II T6SS	--	VFG035429(gb|WP_000029846)	clpV/aaiP	type VI secretion system ATPase TssH	Escherichia coli O104:H4 str. 2009EL-2050	99.5	0	100	100
ENMJHKCA_03983	VF1121	VFC0086	Effector delivery system	AAI/SCI-II T6SS	--	VFG041000(gb|WP_000587872)	EC042_RS30855	hypothetical protein	Escherichia coli O44:H18 042	100	4.39e-136	100	100
ENMJHKCA_03984	VF1121	VFC0086	Effector delivery system	AAI/SCI-II T6SS	--	VFG041001(gb|WP_000359994)	EC042_RS24460	type VI secretion system ImpA family N-terminal domain-containing protein	Escherichia coli O44:H18 042	100	1.28e-283	100	100
ENMJHKCA_04475	VF1122	VFC0086	Effector delivery system	ACE T6SS	--	VFG035793(gb|WP_000037389)	aec17	type VI secretion system contractile sheath small subunit	Escherichia coli O103:H2 str. 12009	98.8	9.82e-111	100	100
ENMJHKCA_04477	VF1122	VFC0086	Effector delivery system	ACE T6SS	--	VFG035769(gb|WP_000056978)	aec18	type VI secretion system contractile sheath large subunit	Escherichia coli O111:H- str. 11128	98.8	0	100	100
ENMJHKCA_04478	VF1122	VFC0086	Effector delivery system	ACE T6SS	--	VFG035740(gb|WP_000611742)	aec19	type VI secretion system baseplate subunit TssE	Escherichia coli O55:H7 str. CB9615	93.4	2.39e-88	100	100
ENMJHKCA_04479	VF1122	VFC0086	Effector delivery system	ACE T6SS	--	VFG035728(gb|WP_000393845)	tssF	type VI secretion system baseplate subunit TssF	Escherichia coli E24377A	99.2	0	100	100
ENMJHKCA_04480	VF1122	VFC0086	Effector delivery system	ACE T6SS	--	VFG035696(gb|WP_000348793)	aec22	type VI secretion system baseplate subunit TssG	Escherichia coli O103:H2 str. 12009	97.8	5.01e-262	100	100
ENMJHKCA_04481	VF1122	VFC0086	Effector delivery system	ACE T6SS	--	VFG035680(gb|WP_001113713)	aec23	type VI secretion system-associated FHA domain protein TagH	Escherichia coli UMNK88	99.3	0	100	100
ENMJHKCA_04482	VF1122	VFC0086	Effector delivery system	ACE T6SS	--	VFG035645(gb|WP_001080149)	aec24	type VI secretion system lipoprotein TssJ	Escherichia coli O103:H2 str. 12009	100	4.64e-122	100	100
ENMJHKCA_04483	VF1122	VFC0086	Effector delivery system	ACE T6SS	--	VFG035622(gb|WP_000246421)	aec25	type VI secretion system baseplate subunit TssK	Escherichia coli O104:H4 str. 2009EL-2050	99.5	0	100	100
ENMJHKCA_04484	VF1122	VFC0086	Effector delivery system	ACE T6SS	--	VFG035596(gb|WP_000343298)	aec26	type IVB secretion system protein IcmH/DotU	Escherichia coli O26:H11 str. 11368	99.2	4.62e-186	100	100
ENMJHKCA_04485	VF1122	VFC0086	Effector delivery system	ACE T6SS	--	VFG046086(gb|WP_000614325)	aec27/clpV	type VI secretion system ATPase TssH	Escherichia coli VR50	98.4	0	100	100
ENMJHKCA_04486	VF1122	VFC0086	Effector delivery system	ACE T6SS	--	VFG035543(gb|WP_000088862)	aec28	type VI secretion system-associated protein TagO	Escherichia coli O111:H- str. 11128	98	7.28e-171	100	100
ENMJHKCA_04487	VF1122	VFC0086	Effector delivery system	ACE T6SS	--	VFG035513(gb|WP_001240517)	aec29	type VI secretion system protein TssA	Escherichia coli O55:H7 str. CB9615	94.7	0	100	100
ENMJHKCA_04488	VF1122	VFC0086	Effector delivery system	ACE T6SS	--	VFG035495(gb|WP_122987046)	aec30	type VI secretion system membrane subunit TssM	Escherichia coli O104:H4 str. 2009EL-2050	98.1	0	97.4	100
ENMJHKCA_04489	VF1122	VFC0086	Effector delivery system	ACE T6SS	--	VFG035469(gb|WP_000377957)	aec31	type VI secretion system ImpA and VasL domain-containing protein	Escherichia coli O103:H2 str. 12009	96.4	4.42e-313	100	100
ENMJHKCA_04490	VF1122	VFC0086	Effector delivery system	ACE T6SS	--	VFG035446(gb|WP_001284200)	aec32	Hcp family type VI secretion system effector	Escherichia coli O104:H4 str. 2009EL-2050	98.8	1.86e-112	100	100
ENMJHKCA_04779	VF1122	VFC0086	Effector delivery system	ACE T6SS	--	VFG035833(gb|WP_000103282)	aec15	type VI secretion system tip protein VgrG	Escherichia coli O157:H7 str. EDL933	100	5.28e-54	81.6	12
ENMJHKCA_02184	VF1125	VFC0001	Adherence	UpaG adhesin, trimeric AT	--	VFG035957(gb|WP_001033306)	upaG/ehaG	YadA-like family protein	Escherichia coli O44:H18 042	80.1	0	100	100
ENMJHKCA_00851	VF1128	VFC0001	Adherence	EhaB, AIDA-I type	--	VFG036009(gb|WP_000556469)	ehaB	autotransporter adhesin EhaB	Escherichia coli O83:H1 str. LF82	99.2	0	100	100
ENMJHKCA_04332	VF1129	VFC0271	Biofilm	Cah, AIDA-I type	--	VFG036022(gb|WP_000820595)	cah	Ag43/Cah family autotransporter adhesin	Escherichia coli O44:H18 042	99.8	0	100	100
ENMJHKCA_04343	VF1130	VFC0086	Effector delivery system	EspI, SPATE	--	VFG036030(gb|WP_001034023)	espI	serine protease autotransporter EspI	Escherichia coli O103:H2 str. 12009	96.9	5.37e-176	96.3	21.3
ENMJHKCA_01650	VF1134	VFC0235	Exotoxin	Hemolysin/cytolysin A	--	VFG036056(gb|WP_001306826)	hlyE/clyA	hemolysin HlyE	Escherichia coli O44:H18 042	100	2.69e-210	100	100
ENMJHKCA_01821	VF1138	VFC0001	Adherence	Curli fibers	In E. coli, curli fibers compose up to 85% of the biofilm biomass. Curli a in vitro as an essential scaffold protein during biofilm formation; In vivo, curli also directly regulates the immune system and is known to induce inflammation by activating the immune Toll-like receptors (TLRs).	VFG045794(gb|WP_000992818)	csgC	curli assembly protein CsgC	Escherichia coli O25b:H4-ST131	99.1	1.32e-70	100	100
ENMJHKCA_01822	VF1138	VFC0001	Adherence	Curli fibers	In E. coli, curli fibers compose up to 85% of the biofilm biomass. Curli a in vitro as an essential scaffold protein during biofilm formation; In vivo, curli also directly regulates the immune system and is known to induce inflammation by activating the immune Toll-like receptors (TLRs).	VFG042730(gb|WP_000771428)	csgA	curlin major subunit CsgA	Escherichia coli O157:H7 str. EDL933	100	1.11e-20	59.9	59.9
ENMJHKCA_01824	VF1138	VFC0001	Adherence	Curli fibers	In E. coli, curli fibers compose up to 85% of the biofilm biomass. Curli a in vitro as an essential scaffold protein during biofilm formation; In vivo, curli also directly regulates the immune system and is known to induce inflammation by activating the immune Toll-like receptors (TLRs).	VFG045791(gb|WP_000481500)	cgsD	transcriptional regulator CsgD	Escherichia coli O25b:H4-ST131	100	9.73e-156	100	100
ENMJHKCA_01825	VF1138	VFC0001	Adherence	Curli fibers	In E. coli, curli fibers compose up to 85% of the biofilm biomass. Curli a in vitro as an essential scaffold protein during biofilm formation; In vivo, curli also directly regulates the immune system and is known to induce inflammation by activating the immune Toll-like receptors (TLRs).	VFG045790(gb|WP_000833288)	cgsE	curli production assembly/transport protein CsgE	Escherichia coli O25b:H4-ST131	100	6.04e-94	100	100
ENMJHKCA_01826	VF1138	VFC0001	Adherence	Curli fibers	In E. coli, curli fibers compose up to 85% of the biofilm biomass. Curli a in vitro as an essential scaffold protein during biofilm formation; In vivo, curli also directly regulates the immune system and is known to induce inflammation by activating the immune Toll-like receptors (TLRs).	VFG046069(gb|WP_001264088)	cgsF	curli production assembly/transport protein CsgF	Escherichia coli VR50	99.3	1.01e-94	100	100
ENMJHKCA_01827	VF1138	VFC0001	Adherence	Curli fibers	In E. coli, curli fibers compose up to 85% of the biofilm biomass. Curli a in vitro as an essential scaffold protein during biofilm formation; In vivo, curli also directly regulates the immune system and is known to induce inflammation by activating the immune Toll-like receptors (TLRs).	VFG042725(gb|WP_001189321)	csgG	curli production assembly/transport protein CsgG	Escherichia coli O157:H7 str. EDL933	100	1.09e-196	100	100
ENMJHKCA_03829	VF1140	VFC0001	Adherence	E.coli laminin-binding fimbriae (ELF)	--	VFG045865(gb|WP_000750284)	elfA	fimbrial protein	Escherichia coli O103:H2 str. 12009	96.7	1.07e-114	100	100
ENMJHKCA_03830	VF1140	VFC0001	Adherence	E.coli laminin-binding fimbriae (ELF)	--	VFG045894(gb|WP_001330060)	elfD	molecular chaperone	Escherichia coli O7:K1 str. IAI39	99.1	3.24e-167	100	100
ENMJHKCA_03831	VF1140	VFC0001	Adherence	E.coli laminin-binding fimbriae (ELF)	--	VFG045900(gb|WP_000286312)	elfC	fimbrial biogenesis usher protein	Escherichia coli VR50	98	0	100	100
ENMJHKCA_03832	VF1140	VFC0001	Adherence	E.coli laminin-binding fimbriae (ELF)	--	VFG045923(gb|WP_001165655)	elfG	fimbrial protein	Escherichia coli O103:H2 str. 12009	98.6	2.69e-264	100	100
ENMJHKCA_03833	VF1140	VFC0001	Adherence	E.coli laminin-binding fimbriae (ELF)	--	VFG042402(gb|WP_077626202)	ycbU	fimbrial protein	Escherichia coli O157:H7 str. EDL933	97.7	6.87e-119	97.2	100
ENMJHKCA_03834	VF1140	VFC0001	Adherence	E.coli laminin-binding fimbriae (ELF)	--	VFG042403(gb|WP_000919494)	ycbV	type 1 fimbrial protein	Escherichia coli O157:H7 str. EDL933	97.1	1.08e-116	91.4	100
ENMJHKCA_01234	VF1141	VFC0001	Adherence	Hemorrhagic E.coli pilus (HCP)	--	VFG046022(gb|WP_000157234)	hcpC	protein transport protein HofC	Escherichia coli O103:H2 str. 12009	98.5	7.71e-284	100	100
ENMJHKCA_01235	VF1141	VFC0001	Adherence	Hemorrhagic E.coli pilus (HCP)	--	VFG045984(gb|WP_001025155)	hcpB	type II secretion system protein GspE	Escherichia coli O103:H2 str. 12009	99.1	0	100	100
ENMJHKCA_01236	VF1141	VFC0001	Adherence	Hemorrhagic E.coli pilus (HCP)	--	VFG045936(gb|WP_000360904)	hcpA	prepilin peptidase-dependent pilin	Escherichia coli VR50	100	5.31e-103	100	100
ENMJHKCA_02654	VF1153	VFC0001	Adherence	F9 fimbriae	--	VFG042713(gb|WP_001296758)	fimA	type 1 fimbrial major subunit FimA	Escherichia coli O157:H7 str. EDL933	100	1.51e-122	100	100
ENMJHKCA_02655	VF1153	VFC0001	Adherence	F9 fimbriae	--	VFG042714(gb|WP_001195169)	Z_RS10335	fimbria/pilus periplasmic chaperone	Escherichia coli O157:H7 str. EDL933	99.2	1.17e-166	100	100
ENMJHKCA_02659	VF1153	VFC0001	Adherence	F9 fimbriae	--	VFG042718(gb|WP_000520684)	ydeQ	fimbrial protein	Escherichia coli O157:H7 str. EDL933	98	4.02e-217	100	100
ENMJHKCA_00306	VF1154	VFC0204	Motility	Peritrichous flagella	--	VFG043085(gb|WP_001259575)	flhe	flagellar protein FlhE	Escherichia coli O157:H7 str. EDL933	95.4	1e-86	99.2	100
ENMJHKCA_00307	VF1154	VFC0204	Motility	Peritrichous flagella	--	VFG043086(gb|WP_000067016)	flhA	flagellar biosynthesis protein FlhA	Escherichia coli O157:H7 str. EDL933	99.9	0	100	100
ENMJHKCA_00308	VF1154	VFC0204	Motility	Peritrichous flagella	--	VFG043087(gb|WP_001278933)	flhB	flagellar type III secretion system protein FlhB	Escherichia coli O157:H7 str. EDL933	99	3.69e-266	100	100
ENMJHKCA_00309	VF1154	VFC0204	Motility	Peritrichous flagella	--	VFG043088(gb|WP_000983602)	cheZ	protein phosphatase CheZ	Escherichia coli O157:H7 str. EDL933	99.5	4.58e-144	100	100
ENMJHKCA_00310	VF1154	VFC0204	Motility	Peritrichous flagella	--	VFG043089(gb|WP_000763867)	cheY	chemotaxis response regulator CheY	Escherichia coli O157:H7 str. EDL933	100	1.54e-87	100	100
ENMJHKCA_00311	VF1154	VFC0204	Motility	Peritrichous flagella	--	VFG043090(gb|WP_000036413)	cheB	protein-glutamate methylesterase/protein glutamine deamidase	Escherichia coli O157:H7 str. EDL933	99.1	1.69e-243	100	100
ENMJHKCA_00312	VF1154	VFC0204	Motility	Peritrichous flagella	--	VFG043091(gb|WP_000204340)	cheR	protein-glutamate O-methyltransferase CheR	Escherichia coli O157:H7 str. EDL933	99	2.81e-208	100	100
ENMJHKCA_00314	VF1154	VFC0204	Motility	Peritrichous flagella	--	VFG043092(gb|WP_010904770)	tar	methyl-accepting chemotaxis protein II	Escherichia coli O157:H7 str. EDL933	97.8	0	100	100
ENMJHKCA_00315	VF1154	VFC0204	Motility	Peritrichous flagella	--	VFG043093(gb|WP_000147304)	cheW	chemotaxis protein CheW	Escherichia coli O157:H7 str. EDL933	99.4	3.55e-109	100	100
ENMJHKCA_00316	VF1154	VFC0204	Motility	Peritrichous flagella	--	VFG043094(gb|WP_001322280)	cheA	chemotaxis protein CheA	Escherichia coli O157:H7 str. EDL933	99.4	0	100	100
ENMJHKCA_00317	VF1154	VFC0204	Motility	Peritrichous flagella	--	VFG043095(gb|WP_000795630)	motB	flagellar motor protein MotB	Escherichia coli O157:H7 str. EDL933	99	1.76e-213	100	100
ENMJHKCA_00318	VF1154	VFC0204	Motility	Peritrichous flagella	--	VFG043096(gb|WP_000906325)	motA	flagellar motor stator protein MotA	Escherichia coli O157:H7 str. EDL933	99.7	9.61e-200	100	100
ENMJHKCA_00319	VF1154	VFC0204	Motility	Peritrichous flagella	--	VFG043097(gb|WP_001291603)	flhC	flagellar transcriptional regulator FlhC	Escherichia coli O157:H7 str. EDL933	99.5	2.63e-139	100	100
ENMJHKCA_00320	VF1154	VFC0204	Motility	Peritrichous flagella	--	VFG043098(gb|WP_001302091)	flhD	flagellar transcriptional regulator FlhD	Escherichia coli O157:H7 str. EDL933	98.3	7.71e-75	100	100
ENMJHKCA_00345	VF1154	VFC0204	Motility	Peritrichous flagella	--	VFG043099(gb|WP_001302033)	tcyJ	cystine ABC transporter substrate-binding protein	Escherichia coli O157:H7 str. EDL933	99.2	4.9e-188	93.3	100
ENMJHKCA_00346	VF1154	VFC0204	Motility	Peritrichous flagella	--	VFG043100(gb|WP_001302103)	fliZ	flagella biosynthesis regulatory protein FliZ	Escherichia coli O157:H7 str. EDL933	98.9	6.04e-136	100	100
ENMJHKCA_00347	VF1154	VFC0204	Motility	Peritrichous flagella	--	VFG043101(gb|WP_001087467)	fliA	RNA polymerase sigma factor FliA	Escherichia coli O157:H7 str. EDL933	100	7e-165	100	100
ENMJHKCA_00349	VF1154	VFC0204	Motility	Peritrichous flagella	--	VFG043103(gb|WP_000146755)	fliD	flagellar filament capping protein FliD	Escherichia coli O157:H7 str. EDL933	98.7	1.41e-276	100	100
ENMJHKCA_00350	VF1154	VFC0204	Motility	Peritrichous flagella	--	VFG043104(gb|WP_000270418)	fliS	flagellar export chaperone FliS	Escherichia coli O157:H7 str. EDL933	98.5	1.5e-86	100	100
ENMJHKCA_00351	VF1154	VFC0204	Motility	Peritrichous flagella	--	VFG043105(gb|WP_001015033)	fliT	flagella biosynthesis regulatory protein FliT	Escherichia coli O157:H7 str. EDL933	99.2	2.53e-80	100	100
ENMJHKCA_00358	VF1154	VFC0204	Motility	Peritrichous flagella	--	VFG043106(gb|WP_001274299)	fliE	flagellar hook-basal body complex protein FliE	Escherichia coli O157:H7 str. EDL933	99	8.83e-64	100	100
ENMJHKCA_00359	VF1154	VFC0204	Motility	Peritrichous flagella	--	VFG043107(gb|WP_000994443)	fliF	flagellar M-ring protein FliF	Escherichia coli O157:H7 str. EDL933	99.6	0	100	100
ENMJHKCA_00360	VF1154	VFC0204	Motility	Peritrichous flagella	--	VFG043108(gb|WP_000067959)	fliG	flagellar motor switch protein FliG	Escherichia coli O157:H7 str. EDL933	99.7	6.68e-225	100	100
ENMJHKCA_00361	VF1154	VFC0204	Motility	Peritrichous flagella	--	VFG043109(gb|WP_001282715)	fliH	flagellar assembly protein FliH	Escherichia coli O157:H7 str. EDL933	96.9	2.29e-128	100	100
ENMJHKCA_00362	VF1154	VFC0204	Motility	Peritrichous flagella	--	VFG043110(gb|WP_000213294)	fliI	flagellum-specific ATP synthase FliI	Escherichia coli O157:H7 str. EDL933	99.8	0	100	100
ENMJHKCA_00363	VF1154	VFC0204	Motility	Peritrichous flagella	--	VFG043111(gb|WP_000807584)	fliJ	flagella biosynthesis chaperone FliJ	Escherichia coli O157:H7 str. EDL933	100	2.52e-97	100	100
ENMJHKCA_00364	VF1154	VFC0204	Motility	Peritrichous flagella	--	VFG043112(gb|WP_000620074)	fliK	flagellar hook length control protein FliK	Escherichia coli O157:H7 str. EDL933	93.6	7.11e-233	100	100
ENMJHKCA_00365	VF1154	VFC0204	Motility	Peritrichous flagella	--	VFG043113(gb|WP_000133106)	fliL	flagellar basal body-associated protein FliL	Escherichia coli O157:H7 str. EDL933	99.4	1.01e-104	100	100
ENMJHKCA_00366	VF1154	VFC0204	Motility	Peritrichous flagella	--	VFG043114(gb|WP_010904778)	fliM	flagellar motor switch protein FliM	Escherichia coli O157:H7 str. EDL933	99.7	8.72e-243	100	100
ENMJHKCA_00367	VF1154	VFC0204	Motility	Peritrichous flagella	--	VFG043115(gb|WP_001282098)	fliN	flagellar motor switch protein FliN	Escherichia coli O157:H7 str. EDL933	99.3	1.75e-90	100	100
ENMJHKCA_00368	VF1154	VFC0204	Motility	Peritrichous flagella	--	VFG043116(gb|WP_001302429)	fliO	flagellar type III secretion system protein FliO	Escherichia coli O157:H7 str. EDL933	100	3.33e-76	100	100
ENMJHKCA_00369	VF1154	VFC0204	Motility	Peritrichous flagella	--	VFG043117(gb|WP_001253441)	fliP	flagellar type III secretion system pore protein FliP	Escherichia coli O157:H7 str. EDL933	99.6	7.81e-165	100	100
ENMJHKCA_00370	VF1154	VFC0204	Motility	Peritrichous flagella	--	VFG043118(gb|WP_000187358)	fliQ	flagellar biosynthesis protein FliQ	Escherichia coli O157:H7 str. EDL933	100	6.8e-52	100	100
ENMJHKCA_00371	VF1154	VFC0204	Motility	Peritrichous flagella	--	VFG043119(gb|WP_000942326)	fliR	flagellar type III secretion system protein FliR	Escherichia coli O157:H7 str. EDL933	99.2	1.29e-171	100	100
ENMJHKCA_00402	VF1154	VFC0204	Motility	Peritrichous flagella	--	VFG043120(gb|WP_000615801)	flk	flagella biosynthesis regulator Flk	Escherichia coli O157:H7 str. EDL933	99.4	2.84e-226	100	100
ENMJHKCA_01782	VF1154	VFC0204	Motility	Peritrichous flagella	--	VFG043084(gb|WP_001212790)	flgL	flagellar hook-associated protein FlgL	Escherichia coli O157:H7 str. EDL933	98.1	1.31e-208	100	100
ENMJHKCA_01783	VF1154	VFC0204	Motility	Peritrichous flagella	--	VFG043083(gb|WP_000096470)	flgK	flagellar hook-associated protein FlgK	Escherichia coli O157:H7 str. EDL933	98.7	0	100	100
ENMJHKCA_01784	VF1154	VFC0204	Motility	Peritrichous flagella	--	VFG043082(gb|WP_001301817)	flgJ	flagellar assembly peptidoglycan hydrolase FlgJ	Escherichia coli O157:H7 str. EDL933	99	1.03e-219	100	100
ENMJHKCA_01785	VF1154	VFC0204	Motility	Peritrichous flagella	--	VFG043081(gb|WP_000589319)	flgI	flagellar basal body P-ring protein FlgI	Escherichia coli O157:H7 str. EDL933	99.7	5.47e-248	100	100
ENMJHKCA_01786	VF1154	VFC0204	Motility	Peritrichous flagella	--	VFG043080(gb|WP_001295442)	flgH	flagellar basal body L-ring protein FlgH	Escherichia coli O157:H7 str. EDL933	100	1.74e-166	100	100
ENMJHKCA_01787	VF1154	VFC0204	Motility	Peritrichous flagella	--	VFG043079(gb|WP_000625837)	flgG	flagellar basal-body rod protein FlgG	Escherichia coli O157:H7 str. EDL933	100	7.31e-182	100	100
ENMJHKCA_01788	VF1154	VFC0204	Motility	Peritrichous flagella	--	VFG043078(gb|WP_000349287)	flgF	flagellar basal-body rod protein FlgF	Escherichia coli O157:H7 str. EDL933	98.8	5.73e-170	100	100
ENMJHKCA_01789	VF1154	VFC0204	Motility	Peritrichous flagella	--	VFG043077(gb|WP_000885860)	flgE	flagellar hook protein FlgE	Escherichia coli O157:H7 str. EDL933	97.3	2.92e-268	100	100
ENMJHKCA_01790	VF1154	VFC0204	Motility	Peritrichous flagella	--	VFG043076(gb|WP_000020482)	flgD	flagellar hook assembly protein FlgD	Escherichia coli O157:H7 str. EDL933	99.6	1.99e-151	100	100
ENMJHKCA_01791	VF1154	VFC0204	Motility	Peritrichous flagella	--	VFG043075(gb|WP_001196460)	flgC	flagellar basal body rod protein FlgC	Escherichia coli O157:H7 str. EDL933	100	1.91e-88	100	100
ENMJHKCA_01792	VF1154	VFC0204	Motility	Peritrichous flagella	--	VFG043074(gb|WP_000884708)	flgB	flagellar basal body rod protein FlgB	Escherichia coli O157:H7 str. EDL933	99.3	9.36e-91	100	100
ENMJHKCA_01793	VF1154	VFC0204	Motility	Peritrichous flagella	--	VFG043073(gb|WP_000879706)	flgA	flagellar basal body P-ring formation protein FlgA	Escherichia coli O157:H7 str. EDL933	98.2	7e-146	100	100
ENMJHKCA_01795	VF1154	VFC0204	Motility	Peritrichous flagella	--	VFG043072(gb|WP_000197360)	flgN	flagella biosynthesis chaperone FlgN	Escherichia coli O157:H7 str. EDL933	97.1	4.64e-91	100	100
ENMJHKCA_03848	VF1158	VFC0001	Adherence	Z1307	--	VFG043544(gb|WP_000750416)	ompA	porin OmpA	Escherichia coli O157:H7 str. EDL933	96.6	5.49e-244	100	100
ENMJHKCA_03175	VF1161	VFC0086	Effector delivery system	ETT2	--	VFG042096(gb|NP_311735)	ygeG	SycD-like chaperone family TPR-repeat-containing protein	Escherichia coli O157:H7 str. Sakai	95.1	2.08e-115	100	100
ENMJHKCA_03176	VF1161	VFC0086	Effector delivery system	ETT2	--	VFG042097(gb|NP_311736)	ygeH	transcriptional regulator	Escherichia coli O157:H7 str. Sakai	96.1	0	100	100
ENMJHKCA_03179	VF1161	VFC0086	Effector delivery system	ETT2	--	VFG042095(gb|NP_311739)	ECs_3712	transcriptional regulator	Escherichia coli O157:H7 str. Sakai	99	4.65e-151	100	100
ENMJHKCA_03180	VF1161	VFC0086	Effector delivery system	ETT2	--	VFG042093(gb|NP_311740)	ygeM	hypothetical protein	Escherichia coli O157:H7 str. Sakai	90.8	1.92e-93	60.4	99.3
ENMJHKCA_03181	VF1161	VFC0086	Effector delivery system	ETT2	--	VFG042091(gb|NP_311742)	ECs_3715	type III secretion apparatus protein OrgA/MxiK	Escherichia coli O157:H7 str. Sakai	91.1	6.91e-131	99.5	99.5
ENMJHKCA_03182	VF1161	VFC0086	Effector delivery system	ETT2	--	VFG042092(gb|NP_311743)	eprK	type III secretion system lipoprotein precursor EprK	Escherichia coli O157:H7 str. Sakai	96.3	3.07e-166	100	100
ENMJHKCA_03183	VF1161	VFC0086	Effector delivery system	ETT2	--	VFG042089(gb|NP_311744)	eprJ	type III secretion protein EprJ	Escherichia coli O157:H7 str. Sakai	97.3	2.19e-69	100	100
ENMJHKCA_03184	VF1161	VFC0086	Effector delivery system	ETT2	--	VFG042090(gb|NP_311745)	ECs_3718	type III secretion protein EprI	Escherichia coli O157:H7 str. Sakai	100	8.16e-53	100	100
ENMJHKCA_03185	VF1161	VFC0086	Effector delivery system	ETT2	--	VFG042087(gb|NP_311746)	ECs_3719	type III secretion protein EprH	Escherichia coli O157:H7 str. Sakai	99.6	3.57e-171	61.8	99.6
ENMJHKCA_03186	VF1161	VFC0086	Effector delivery system	ETT2	--	VFG042088(gb|NP_311747)	etrA	transcriptional regulator	Escherichia coli O157:H7 str. Sakai	97.6	6.42e-116	100	100
ENMJHKCA_03188	VF1161	VFC0086	Effector delivery system	ETT2	--	VFG042086(gb|NP_311748)	eprS	T3SS component EprS	Escherichia coli O157:H7 str. Sakai	97.6	2.53e-254	100	99.2
ENMJHKCA_03189	VF1161	VFC0086	Effector delivery system	ETT2	--	VFG042210(gb|NP_306456)	epaR1	type III secretion protein EpaR	Escherichia coli O157:H7 str. Sakai	99.3	3.63e-100	58.8	100
ENMJHKCA_03190	VF1161	VFC0086	Effector delivery system	ETT2	--	VFG042085(gb|NP_311751)	epaQ	type III secretion protein EpaQ	Escherichia coli O157:H7 str. Sakai	100	7.18e-57	100	100
ENMJHKCA_03191	VF1161	VFC0086	Effector delivery system	ETT2	--	VFG042084(gb|NP_311752)	escR	T3SS structure protein EscR	Escherichia coli O157:H7 str. Sakai	99.1	1.3e-142	100	100
ENMJHKCA_03192	VF1161	VFC0086	Effector delivery system	ETT2	--	VFG042083(gb|NP_311753)	epaO	type III secretion protein EpaO	Escherichia coli O157:H7 str. Sakai	94.1	1.99e-212	96.2	92.4
ENMJHKCA_03193	VF1161	VFC0086	Effector delivery system	ETT2	--	VFG042082(gb|NP_311754)	eivJ2	type III secretion protein	Escherichia coli O157:H7 str. Sakai	89.9	5.74e-115	64.9	100
ENMJHKCA_03194	VF1161	VFC0086	Effector delivery system	ETT2	--	VFG042080(gb|NP_311756)	eivI	type III secretion apparatus protein EivI	Escherichia coli O157:H7 str. Sakai	99.3	8.62e-96	100	100
ENMJHKCA_03195	VF1161	VFC0086	Effector delivery system	ETT2	--	VFG042081(gb|NP_311757)	eivC	type III secretion apparatus protein EivC	Escherichia coli O157:H7 str. Sakai	99.3	7.79e-306	100	100
ENMJHKCA_03196	VF1161	VFC0086	Effector delivery system	ETT2	--	VFG042078(gb|NP_311758)	eivA	type III secretion protein EivA	Escherichia coli O157:H7 str. Sakai	99.1	0	100	100
ENMJHKCA_03197	VF1161	VFC0086	Effector delivery system	ETT2	--	VFG042077(gb|NP_311759)	eivE	type III secretion protein EivE	Escherichia coli O157:H7 str. Sakai	99.2	3.27e-264	100	100
ENMJHKCA_03198	VF1161	VFC0086	Effector delivery system	ETT2	--	VFG042076(gb|NP_311760)	eivG	type III secretion protein EivG	Escherichia coli O157:H7 str. Sakai	99.3	0	100	100
ENMJHKCA_03199	VF1161	VFC0086	Effector delivery system	ETT2	--	VFG042073(gb|NP_311761)	eivF	type III secretion protein EivF	Escherichia coli O157:H7 str. Sakai	99.2	1.79e-172	100	100
ENMJHKCA_03200	VF1161	VFC0086	Effector delivery system	ETT2	--	VFG042074(gb|NP_311762)	ECs_3735	hypothetical protein	Escherichia coli O157:H7 str. Sakai	98.3	1.16e-32	100	100
ENMJHKCA_04474	VF1176	VFC0086	Effector delivery system	EHS	--	VFG035808(gb|WP_001142958)	aec16	Hcp family type VI secretion system effector	Escherichia coli O157:H7 str. EDL933	100	4.67e-130	100	100
ENMJHKCA_02526	VF1177	VFC0086	Effector delivery system	Gsp	--	VFG040956(gb|WP_000135067)	gspC	type II secretion system protein GspC	Escherichia coli E24377A	97.8	1.85e-183	100	85.3
ENMJHKCA_02527	VF1177	VFC0086	Effector delivery system	Gsp	--	VFG040955(gb|WP_000498824)	gspD	type II secretion system secretin GspD	Escherichia coli E24377A	99.7	0	100	100
ENMJHKCA_02528	VF1177	VFC0086	Effector delivery system	Gsp	--	VFG040954(gb|WP_000249322)	gspE	type II secretion system ATPase GspE	Escherichia coli E24377A	99.4	0	100	100
ENMJHKCA_02529	VF1177	VFC0086	Effector delivery system	Gsp	--	VFG040953(gb|WP_001173448)	gspF	type II secretion system inner membrane protein GspF	Escherichia coli E24377A	97.5	2.68e-267	100	100
ENMJHKCA_02530	VF1177	VFC0086	Effector delivery system	Gsp	--	VFG040952(gb|WP_001087295)	gspG	type II secretion system major pseudopilin GspG	Escherichia coli E24377A	99.3	2.4e-106	100	100
ENMJHKCA_02532	VF1177	VFC0086	Effector delivery system	Gsp	--	VFG040950(gb|WP_000820125)	gspI	type II secretion system minor pseudopilin GspI	Escherichia coli E24377A	98.4	1.7e-79	100	100
ENMJHKCA_02536	VF1177	VFC0086	Effector delivery system	Gsp	--	VFG040946(gb|WP_000942795)	yghD	GspM family type II secretion system protein YghD	Escherichia coli E24377A	93.2	9.2e-115	99.4	99.4
ENMJHKCA_03960	VF1179	VFC0235	Exotoxin	Colibactin	--	VFG043684(gb|WP_000222467)	clbK	colibactin hybrid non-ribosomal peptide synthetase/type I polyketide synthase ClbK	Escherichia coli O18:K1:H7 str. IHE3034	80.4	1.03e-21	76.5	2.6
ENMJHKCA_01941	VF1355	VFC0301	Regulation	PmrAB	Controls immune evasion and polymyxin resistance in several Enterobacteriaceae	VFG052339(gb|NP_463156.1)	pmrB	sensory kinase PmrB	Salmonella enterica subsp. enterica serovar Typhimurium str. LT2	85.9	5.69e-216	97	99.7
ENMJHKCA_01942	VF1355	VFC0301	Regulation	PmrAB	Controls immune evasion and polymyxin resistance in several Enterobacteriaceae	VFG052340(gb|NP_463157.1)	pmrA	response regulator PmrA	Salmonella enterica subsp. enterica serovar Typhimurium str. LT2	91	1.25e-145	100	100
